# Supplementary material for: Enhanced cleavage of genomic CCR5 using CasX2Max
Source: RNA Biol. 2025 Oct 25;22(1):1–18. doi: 10.1080/15476286.2025.2577449 (PMC12562720; doi:10.1080/15476286.2025.2577449)
Supplement: Supplemental Material [file KRNB_A_2577449_SM6403.zip]

Archive with 10 entries (9 files):
- Supplemental files - updated version/
- Supplemental files - updated version/.DS_Store
- Supplemental files - updated version/CasX2MAX cleavage of CCR5 Supplemental text.docx
- Supplemental files - updated version/CasX2MAX cleavage of CCR5 Supplemental text.pdf
- Supplemental files - updated version/Supplemental Table S1.pdf
- Supplemental files - updated version/Supplemental Table S2.pdf
- Supplemental files - updated version/Supplemental Table S3.pdf
- Supplemental files - updated version/Supplemental Table S4.pdf
- Supplemental files - updated version/Supplemental Table S5.pdf
- Supplemental files - updated version/Supplemental Table S6.pdf
